# Supplementary material for: Neuromuscular Characteristics of Unilateral and Bilateral Maximal Voluntary Isometric Contractions following ACL Reconstruction
Source: Biology (Basel). 2023 Aug 26;12(9):1173. doi: 10.3390/biology12091173 (PMC10525486; doi:10.3390/biology12091173)
Supplement: Supplementary file 1 [file biology-12-01173-s001.zip]

Archive with 1 entries (1 files):
- biology-2452767-supplementary.pdf
